# Supplementary material for: Molecular genetic characteristics of influenza A virus clinically isolated during 2011‐2016 influenza seasons in Korea
Source: Influenza Other Respir Viruses. 2018 Mar 30;12(4):497–507. doi: 10.1111/irv.12549 (PMC6005628; doi:10.1111/irv.12549)
Supplement: Supplementary file 1 [file IRV-12-497-s001.xls]

## Sheet: S1 Table
	Table S1. Previously reported virulence factors of influenza virus genes.
		Mutation	Function	Reference
	HA	Q226L	• ?-2,6 receptor specificity• ?-2,6 receptor specificity	• Emerg Infect Dis. 2004; 10(12):2196-9• Emerg Infect Dis. 2004; 10(12):2196-9
		G186V		• PLoS Pathog. 2010; 6(9):e1001081• PLoS Pathog. 2010; 6(9):e1001081
		T160A		• J Virol. 2010; 84(13):6570-7• J Virol. 2010; 84(13):6570-7
		T144D, N177K (09pdmH1N1, glycosylation site)	• Change of HA antigenicity and viral affinity for the receptor• Change of HA antigenicity and viral affinity for the receptor	• PLoS ONE. 2013; 8(4):e61397• PLoS ONE. 2013; 8(4):e61397
	NA	R292K	• Antiviral resistance substitution• Antiviral resistance substitution	• J Virol. 1998; 72(3):2456-62
		H274Y(N1 = H275Y)		• J Antimicrob Chemother. 2011; 66:466-470
		E119V		• Antimicrob Agents Chemother. 2010; 54(5):1834–1841• Antimicrob Agents Chemother. 2010; 54(5):1834–1841
		I222V
	M1	N30D	• Increases virulence in mice• Increases virulence in mice	• Virology. 2009; 384(1):28-32
		T215A
	M2	S31N	• Antiviral resistance substitution• Antiviral resistance substitution	• PNAS. 2013; 110(4):1315-1320
	NS2	T48A	• inhibition of IFN-?/? dependent mechanism• inhibition of IFN-?/? dependent mechanism	• PLoS Pathog. 2010; 6(9):e1001106• PLoS Pathog. 2010; 6(9):e1001106
	PA	T97I	• Increases virulence in mice• Increases virulence in mice	• J Virol.2011; 85(13):6275• J Virol.2011; 85(13):6275
	PB1	PB1-F2 (frame 2, up to 90 aa)	• Promotes apoptosis• Promotes apoptosis	• J Virol. 2011; 85(13):6275
			• Influences pathogenesis
			• Influences viral polymerase function
	PB2	L89V	• Enhances polymerase activity	• N Engl J Med. 2013; 368(20):1888-97
		E627K	• Determinant of temperature sensitivity	• J Virol. 2011; 85(13):6275
		E158G (09pdmH1N1)	• Increases viral replication rates in mice
		T271A	• Enhances polymerase activity in mammalian host	• J Virol. 2011; 85(1):357
