# Supplementary material for: Molecular genetic characteristics of influenza A virus clinically isolated during 2011‐2016 influenza seasons in Korea
Source: Influenza Other Respir Viruses. 2018 Mar 30;12(4):497–507. doi: 10.1111/irv.12549 (PMC6005628; doi:10.1111/irv.12549)
Supplement: Supplementary file 2 [file IRV-12-497-s002.xlsx]

## Sheet: S3 Table.
	S2 Table. Nucleotide mutations in M, NP, NS, PA, PB1, and PB2 genes
	Seasons	Sample Name	M	NP	NS	PA	PB1	PB2	Genetic clade (HA based)
	2011-2012	C276	G839A	G258A, T1116C, G1122A	-	T918C, G1053T, G1221A	G456T, G627A, C1923T	-	3C.1
		D16							3C.1
	2012-2013	D342	-	-	G76A	G1221A	G804A	G708A, A1008G, G1332A, C2226T	3C.2
		A468	C163T, T330C		G76A, C154T, A544G	G132C, G186A, T513C, G1221A, G1308A, G1878A, G2002A, C2025G	T147C, G804A, T876C, G993A, C1143T, G1914A	G708A, A1008G, G1332A, C1680T, G2097A, C2178T, C2226T	3C.2
		G856							3C.2
	Vaccine	Switzerland	T615A, C760T	G24A, G60A, T99C, G561A, A649G, C825T, C957T, G1167A	G76A, G372T	G240A, C766A, T861C, A922G, C1041T, G1329A, A1660G, C1755T, A1814G, G2005A, G2037A	T147C, C339A, G348A, G804A, A831G, T876C, T897C, A987G, G993A, C1143T, C1401T, G1914A	T237C, G708A, T837G, A1008G, G1332A, C1518T, C1554T, G1629A, T1635C, C1680T, G2097A, C2178T, C2226T	3C.3a
	2013-2014	D765							3C.3a
		G1532							3C.3a
		G1629						T237C, G708A, T837G, A1008G, G1332A, C1518T, C1554T, G1629A, C1680T, G2097A, C2178T, C2226T	3C.3a
	2014-2015	G2156				G240, G510A, A543G, C766A, T861C, A922G, C1041T, C1299T, G1329A, A1660G, C1755T, A1764G, A1814G, G2005A, G2037A	T147C, C339A, G348A, G804A, A831G, T876C, T897C, A987G, G993A, C1143T, C1401T, A1725G, G1914A	T237C, T280C, T504C, G708A, A828G, T837G, A897G, A1008G, A1125G, G1166A, G1332A, A1423T, T1488G, C1518T, C1554T, G1629A, T1635C, C1680T, T1695C, A1884G, G2097A, C2178T, C2226T	3C.3a
		A1284	C163T, T330C, A805G, A847G	G162A, G174A, G561A, G840A, G864T, C873T, C957T, G1443M, T1449C	G76A, T99C, T192C, A718G, G787A	G186A, T513C, A815G, G837A, G1221A, G1308A, T1531C, T1557C, C1587T, A1653G, T1806C, G1878A, G1980A, G2002A, C2025G	T147C, A318C, C339A, G348A, G405A, T408C, G627A, G804A, G891A, G993A, C1401T, C1608T, A1674G, G1914A, T2205A	G30A, G187A, A546G, A639G, G708A, A816G, A1008G, G1032T, A1128G,G1332A, G1575A, T1763C, G1992A, C2004T, G2097A, C2178T, C2226T	3C.2a
		A1251							3C.2a
